# Supplementary material for: Low prevalence of p16-positive HPV-related head-neck cancers in Thailand: tertiary referral center experience
Source: BMC Cancer. 2019 Nov 6;19:1050. doi: 10.1186/s12885-019-6266-0 (PMC6836494; doi:10.1186/s12885-019-6266-0)
Supplement: Supplementary file 1 — Additional file 1. Microsoft Office Excel with all the raw data relevant to the present study, including anonymized baseline, histological, and clinical variables. [file 12885_2019_6266_MOESM1_ESM.xlsx]

## Sheet: OPSCC_full
ID	bio/surg	Case Dx	Maturxn	Type	p16	%	intens	ISH	qPCR	Status	KM	months	extra	site	T	N	M	treatment	Smok Y/N	Pack/day	Duration	Quit	Alco Y/N	Duration	Quit	Betel	Risk Gr
2	B	SCC	100	k	0	0	0	0		Dead	1	D3		pharynx post	4b	2c	0	palliative RT	Y	1	30year		Y				H
3	B	SCC	70	nk-m	0	0	0	0		Dead	1	D8		pharynx post R	4a	2c	0	CCRT	Y	0.5	20year		Y				H
4	S	SCC	100	k	0	1-5%	1 to 2	0		Dead	1	D41		soft palate R	r2	0	0	surgery	Y				Y				I
5	S	SCC	10-20	nk-m	1	100	3	0	0	Alive	2	A90		tonsil L	r2	0	0	Sx+PORT	N				Y				I
6	S	SCC	100	k	0	0	0	0		Dead	1	D5		tonsil L	4b	2b	0	RT	Y	2	20yr		Y				H
7	B	SCC	20-30	nk-m	1	90	3>2	0	0	Dead	1	D7		tonsil L	1	2b	0	inductionCMT + RT
10	B	SCC	100	k	1	0.7	3	0	0	Alive	0	A78		BOT	1	0	0	RT	N				N				I
11	S	SCC	100	k	0	<5	2 to 3	0		Dead	1	D6		tonsil R	2	3	0	CCRT
15	S	SCC	80-90	nk-m	0	0	0	0		Dead	1	D18		uvula	1	0	0	Sx+RT	N				N				I
16	B	SCC	0	nk	1	100	3	1	inad	Alive	2	A73		tonsil L	1	3	0	CCRT	N				N				I
17	B	SCC	30	nk-m	0	0	0	0		Alive	2	A72		tonsil	2	2a	0	RT+concurrent cetuximab	Y	2	30year		Y	30year			H
18	B	SCC	100	k	0	0	0	0		Dead	1	D9		oropharynx R	4b	0	0	RT	N				N				H
19	B	SCC	100	k	0	0	0	0		Alive	2	A73		soft palate L	4b	3	0	CCRT	Y		20year		Y				H
21	B	SCC	100	k	0	0	0	0		Dead	1	D5		BOT	3	3	0	RT	Y	0.5	30year		Y	30year			H
22	B	SCC	80	nk-m	1	80-90	3	1	1	Alive	2	A64		BOT L	1	1	0	CCRT	N								I
24	B	SCC	100	k	0	0	0	0		Dead	1	D14		oropharynx	3	2b	0	CCRT	Y	0.5	20year		Y	20year			I
26	B	SCC	100	k	0	1	2	0		Dead	1	D53		soft palate R	3	1	0	CCRT	Y	1	20year		Y	20year			H
28	B	SCC	75	nk-m	1	90	3	0	1	Alive	2	A65		BOT L	2	1	0	CCRT	Y	20	20yr		N				H
29	B	SCC	100	k	0	0	0	0		Dead	1	D5		BOT	4c	0	x										H
30	B	SCC	100	k	0	0	0	0		Dead	1	D1		BOT	4	2	0	RT	Y	20	15yr		Y				H
32	B	SCC	50	nk-m	0	0	0	0		Dead	1	D28		tonsil L	3	2c	0	CCRT	Y	0.5			Y				I
34	B	SCC	0	nk	1	100	3	1	inad	Dead	1	D24		tonsil R	2	2a	0	CCRT	N				Y	15year			I
37	B	SCC	100	k	0	0	0	0		Dead	1	D8		tonsil R	4b	1	0	RT	Y	1	30year		Y				H
38	B	SCC	100	k	0	0	0	0		Dead	1	D44		tonsil L	3	0	0		Y		30year		N				I
39	B	SCC	70	nk-m	0	0	0	0		Dead	1	D18		BOT R	2	2	1	CCRT
40	B	SCC	100	k	0	0	0	0		Dead	1	D10		pharynx L	4a	3	0	CCRT	Y	0.25			Y				H
41	B	SCC	100	k	0	0	0	0		Dead	1	D30		soft palate	2	2c	x	refuse Rx	Y	0.5	30year		Y	20year			H
43	S	SCC	0	nk	1	100	3	1	1	Alive	2	A53		tonsil L	2	2b	0	CCRT	N				N				L
44	B	SCC	100	k	0	0	0	0		Alive	2	A57		BOT R	3	1	0	RT	Y	0.5	40year		Y				H
48	B	SCC	100	k	0	0	0	0		Dead	1	D20		soft palate R	3	0	0	CCRT
50	B	SCC	40	nk-m	0	0	0	0		Dead	1	D48		BOT	1	2b	x	CCRT	Y		20year		Y				I
51	B	SCC	100	k	0	0	0	0		Alive	2	A57		BOT	4a	0	0	inductionCMT+CCRT	Y	1	20year		Y				H
52	B	SCC	100	k	0	0	0	0		Dead	1	D4		soft palate	2	1	x	CCRT	Y	<10py			Y				I
53	B	SCC	20	nk-m	1	70	2 to 3	1	inad	Alive	2	A52		tonsil L	4	0	0	CCRT	Y		30year		Y				H
54	B	SCC	100	k	0	0	0	0		Dead	1	D18		BOT R	4a	2b	0	RT+adj chemo	Y	0.5	30year		Y				H
55	B	SCC	100	k	0	0	0	0		Dead	1	D23		BOT	4a	2c	1		Y	2	12yr						H
56	B	SCC	100	k	0	1	3	0		Dead	1	D3		BOT	4a	2c	x	CCRT	Y	0.5	40yr		Y				H
59	B	SCC	100	k	0	0	0	0		Alive	2	A55		BOT	4a	2c	x	CCRT	Y				Y				H
61	B	SCC	100	k	0	60	1 to 2	0		Dead	1	D10		oropharynx	3	3	x	CCRT	Y	1	30yr		Y				H
62	S	SCC	0	nk	1	100	3	1	1	Alive	2	A54		tonsil L	2	2b	0	CCRT	N				Y				L
63	S	SCC	0	nk	1	100	2 to 3	1	1	Alive	2	A55		tonsil R	2	2	0		N								L
66	B	SCC	100	k	0	0	0	0		Dead	1	D11		BOT	4a	2c	x	palliative RT	Y	0.5	50yr		Y				H
67	S	SCC	100	k	1	100	3	1	1	Alive	2	A38		tonsil L	1	2b	0	CCRT	N				N				I
68	B	SCC	100	k	0	0	0	0		Dead	1	D12		pharynx post	3	2c	0	inC-CCRT	Y	1	20yr		Y	20yr			H
70	B	SCC	100	k	1	70	3	1	0	Dead	1	D12		oropharynx	4a	2b	0	RT	Y	0.5	20yr		Y	30yr			H
72	E	SCC	100	k	0	0	0	0		Dead	1	D20		tonsil R	2	1	0	CCRT+salvage Sx	Y				Y				I
73	B	SCC	100	k	1	80-90	3	0	1	Dead	1	D35		tonsil L	4a	0	x	CCRT	Y	0.5	30yr						H
74	B	SCC	100	k	0	0	0	0		Dead	1	D8		pillar R	3	2b	1	CCRT	Y	0.5	30yr		Y	30yr			H
75	B	SCC	100	k	0	0	0	0		Dead	1	D7		tonsil R	4a	1	x	CCRT	Y				Y				H
77	B	SCC	100	k	1	90	3>2	0	0	Alive	2	A44		oropharynx	2	2c	0	CCRT	Y	0.5	30yr						H
78	B	SCC	100	k	0	0	0	0		Alive	2	A41		BOT	4a	2c	x	CCRT	Y	1	30yr		N				H
79	B	SCC	100	k	0	0	0	0		Dead	1	D21		BOT L	1	2c	1	CCRT	N				N				I
80	B	SCC	100	k	1	70	1	1	1	Dead	1	D7		BOT L + tonsil L	3	2b	0	CCRT	Y	1	30yr		y	30yr			H
81	B	SCC	100	k	0	70 (low cyto)	1 to 2	0		Dead	1	D3		BOT	4b	2c	0	RT	Y	2	30		Y	30yr			H
83	B	SCC	100	k	1	80	3>2	0	inad	Dead	1	D36		soft palate	1	2b	0		Y	3	>30yr	N	Y	0.5lt	N		H
84	B	SCC	100	k	0	0	0	0		Alive	2	A37		BOT L	1	1	0	RT	Y	2	30yr		Y	30yr			H
86	B	SCC	100	k	1	95	3	0	inad	Dead	0	D22	stomach Ca w mets (2015)	tonsil L	4a	0	0		N								H
88	B	SCC	100	k	1	100	1 to 3	0	0	Dead	1	D6		pillar L	2	1	0	CCRT	Y	1	30yr		Y				H
89	E	SCC	100	k	0	0	0	0		Alive	2	A35		uvula	2	0	0	Sx	Y	0.2	10yr		Y				I
91	B	SCC	70	nk-m	1	>90	3	0	1	Dead	0	D15	stomach Ca (2015)	BOT	2	1	0	CCRT	N				N				I
92	B	SCC	100	k	0	70	1 to 2	0		Alive	2	A24		soft palate	1	1	0	CCRT	Y	0.5	10yr		Y	15yr			I
93	B	SCC	100	k	0	0	0	0		Dead	1	D4		tonsil L	4	0	0	CCRT	N				N				H
95	B	SCC	100	k	0	0	0	0		Dead	0	D3	lung Ca susp	BOT	2	1	x		Y	20py							H
96	B	SCC	100	k	0	10	1	0		Dead	1	D16		tonsil L	2	0	0	CCRT	Y	2	27year		Y	10year			H
97	B	SCC	100	k	0	0	0	0		Dead	1	D22		tonsil R	2	2b	0	RT	Y	0.5	60year		Y				H
99	B	SCC	100	k	0	0	0	0		Dead	1	D5		pharynx L	4b	0	0	RT	N				N				H
101	B	SCC	<10	nk	1	90	3>2	1	1	Alive	2	A30		BOT	2	1	0	CCRT	Y	2	30yr						H
102	B	SCC	100	k	0	1-5%	2 to 3	0		Dead	0	D1		BOT	2	1	0		Y	0.15	20yr		Y				I
104	B	SCC	100	k	0	0	0	0		Alive	2	A31		tonsil L	4a	2b	0	CCRT	Y	1	30yr		Y	30yr			H
105	B	SCC	100	k	0	0	0	0		Alive	2	A29		soft palate	2	0	0		Y	0.25	10yr		Y	20yr			I
107	B	SCC	100	k	0	1-5%	2	0		Dead	1	D9		tonsil	1	0	0	CCRT	Y	30py							H
108	B	SCC	20	nk-m	1	100	3	0	0	Alive	2	A24		BOT	1	2b	0	CCRT	N								I
109	B	SCC	100	k	0			0		Dead	1	D12		tonsil L	2	2c	0	RT	Y	0.25	20yr		Y	20yr			I
110	B	SCC	100	k	1	70	2 to 3	0	inad	Alive	2	A24		BOT	2	2b	0	CCRT	Y	0.5	30yr		N				H
111	B	SCC	30	nk-m	1	90	3>2	1	1	Alive	2	A25		tonsil R	2	1	0	CCRT	Y	1	3yr		Y				I
113	B	SCC	100	k	0	0	0	0		Dead	1	D11		BOT	3	0	0	CCRT	Y	1	20 yr	Y (20yr)	N			N	H
114	B	SCC	100	k	0	0	0	0		Dead	1	D2		BOT L	4	3	0	CCRT									H
115	S	SCC	<10	nk	1	100	3	1	1	Alive	2	A17		tonsil R	2	0	0	Sx - PORT	Y								L
116	B	SCC	100	k	0	0	0	0		Dead	1	D1		tonsil R	4	2	0										H
117	B	SCC	100	k	0	<5	2 to 3	0		Dead	1	D6		vallecula R	2	1	0		Y	1	20 YR	Y (1yr)	N			N	H
119	S	SCC	0	nk	0	0	0	1	inad	Alive	2	A18		tonsil R	2	0	x	RT	N				N			N	I
121	B	SCC	100	k	0	0	0	0		Alive	2	A21	eso Ca (2016)	BOT R	3	2c	0	CCRT	Y	1	50 yr	Y (1mo)	Y	50 yr	Y (1mo)	N	H
122	B	SCC	100	k	0	0	0	0		Dead	1	D13		pharynx R	2	3	0	CCRT	N				N			N	I
123	B	SCC	100	k	0	5	1 to 2	0		Alive	2	A18		vallecula L	2	2	0	CCRT	Y	1	15yr	Y (2mo)	Y	Soc		N	H
125	B	SCC	100	k	1	90	1 to 3	0	inad	Alive	2	A18		tonsil L	2	1	0	CCRT	N				Y			N	I
126	B	SCC	100	k	0	0	0	0		Dead	1	D6		BOT	4a	2c	0	CCRT	Y	0.5	30 yr		Y			N	H
127	B	SCC	100	k	0	20-30	2>3	0		Alive	2	A16		soft palate	2	0	0	RT	Y				Y			N	I
128	B	SCC	100	k	0	10	1	0		Dead	1	D13		BOT	3	2b	0	CCRT	Y	1			Y			N	I
129	B+S	SCC	100	k	0	30-40	2 to 3	0		Dead	1	D13		BOT	4a	2	0	Sx + CCRT	Y	1 มวน	10 yr	Y(6mo)	Y	10 yr	Y (6mo)	N	H
130	B	SCC	100	k	0	0	0	0		Alive	2	A15		tonsil L	3	2c	0	CCRT	Y	1	35 yr		Y	Soc		N	H
131	B	SCC	100	k	0	0	0	0		Alive	2	A14		uvula	2	0	0	CCRT	Y	0.5	25yr						H
132	B	SCC	100	k	0	0	0	0		Dead	1	D31		pharynx post	2	0	0	RT	Y	0.25	30 yr	N	Y	30 yr	Y (1mo)	N	I
133	B	SCC	60	nk-m	0	0	0	0		Alive	2	A17		BOT	4	2b	0		Y	1	40year		Y				H
134	B	SCC	100	k	0	<5	2	0		Dead	1	D2		tonsil L	4a	2c	0	CCRT	N				N				H
135	B+S	SCC	50	nk-m	1	80	2 to 3	0	1	Alive	2	A17		tonsil L	2	0	0	Sx+POCCRT	Y	1	30year		N				L
136	B	SCC	100	k	0	0	0	0		Dead	1	D17		BOT R	4b	2b	0	CCRT	Y	1	30year		Y	30years			H
137	B	SCC	100	k	0	0	0	0		Dead	1	D7		oropharynx L	3	2c	0		N				N				I
138	B	SCC	100	k	0	90 (low cyto)	1 to 3	0		Alive	2	A17		BOT L	4a	2a	0	CCRT	N								H
140	B	SCC	100	k	0	0	0	0		Alive	2	A16		BOT L	3	1	1	CCRT	Y	>30py							H
141	B	SCC	80	nk-m	0	0	0	0		Dead	1	D2		BOT L	4a	2c	1	palliative RT	Y	0.5	35year		N				H
142	B	SCC	100	k	0	0	0	0		Dead	1	D4	renal abscess	oropharynx	2	1	0
144	B	SCC	100	k	0	0	0	0		Dead	1	D14		BOT	3	2b	0		Y	2	30year		Y				H
145	B	SCC	100	k	0	0	0	0		Alive	2	A15		soft palate	4b	2c	0	CCRT	Y	0.75	2oyear		Y				H
146	S	SCC	20	nk-m	1	100	3	1	inad	Alive	2	A17		tonsil R	2	3	0	Sx+POCCRT	Y	1	20year		Y				H
147	B	SCC	100	k	0	0	0	0		Dead	1	D9		soft palate L	4a	1	0	CCRT	N				Soc				H
148	B	SCC	100	k	0	0	0	0		Dead	1	D3		tonsil L	4a	3	0	CCRT	Y	30py			Y				H
149	B	SCC	100	k	1	100	3	0	inad	Dead	1	D8		BOT	2	1	0		N								I
150	B	SCC	100	k	0	0	0	0		Alive	2	A15		BOT L	2	0	0	pal CCRT	Y	1	20yr	Y (10yr)	N				H
O160	B	SCC	100	k	1	0	0	0	1	Dead	1	D41		BOT	4	0	0	Sx / RT									L
SK	B	SCC	100	k	1	100	3	1	1	Alive	2	A57		tonsil L	3	2b	0	CCRT	Y				Y				I

## Sheet: LSCC_p16-ISH
ID	site	Bx/Sx	histo Dx	grade	NK/K	p16	ISH
1	vocal cord	B	SCC	G1	k	0
3	TVC	B	SCC	G1	k	0
4	larynx	S	SCC	G2	k	0
6	larynx	S	SCC	G2	k	0
7	true vocal cord	B	SCC	G2	k	0
8	larynx	S	SCC	G2	nk-m	0
9	true vocal cord	B	SCC	G1	k	1	0
10	supraglottis, interarythenoid	B	SCC	G3	nk	0
11	vocal cord	B	SCC	G1	k	0
12	vocal cord	B	SCC	G1	k	0
14	supraglot,interary,arythenoid	B	SCC	G2	k	1	0
15	larynx	S	SCC	G2	k	0
16	supraglottis	B	SCC	G2	k	0
17	true vocal cord	B	SCC	G1	nk-m	1	0
18	TVC, FVC, ant commissure	B	SCC	G1	k	0
19	larynx	S	SCC	G3	nk	0	0*
20	FVC, pyriform, epiglottis	B	SCC	G2	nk	0
21	epiglottis, pyriform, AE fold, arythenoid	S	SCC	G2	k	0
22	TVC	B	SCC	G2	k	0
23	supraglottis	B	SCC	G2	k	0
24	FVC	B	SCC	G2	nk-m	0
25	TVC	B	SCC	G2	nk-m	0
26	VC	B	SCC	G1	k	0
27	TVC	B	SCC	G2	k	0
28	TVC	B	SCC	G1	k	0
30	transglottis, pyriform	S	SCC	G2	k	0
31	TVC	B	SCC	G1	k	0
32	TVC	S	SCC	G1	k	0
33	larynx	B	SCC	G2	k	0
34	pyriform, AE fold, epiglottis	S	SCC	G2	k	1	1
35	tranglottis	S	SCC	G2	k	0
36	subglottis	B	SCC	G2	k	0
37	transglottis, subglottis	S	SCC	G1	k	0
38	transglottis, subglottis, trachea, post cricoid	S	SCC	G2	k	0
39	larynx	B	SCC	G1	k	0
40	epiglottis	B	SCC	G2	k	0
41	transglottis, AE fold, pyriform	S	SCC	G2	k	0
42	transglottis	S	SCC	G2	k	0
43	transglottis, subglottis	S	SCC	G1	k	0
44	transglottis	S	SCC	G1	k	0
45	larynx	B	SCC	G2	nk-m	1	1
46	transglottis, tracheal ring	S	SCC	G2	k	0
47	TVC	S	SCC	G1	k	0
48	arytenoid, AE fold	B	SCC	G2	k	0
49	TVC	B	SCC	G2	k	0
50	transglottis	S	SCC	G2	k	0
51	TVC	B	SCC	G2	nk-m	0
53	arytenoid,pyriform	B	SCC	G2	k	0
54	glottis, TVC	S	SCC	G2	k	0
55	epiglottis	B	SCC	G1	nk	0
56	arytenoid	B	SCC	G2	nk-m	0
57	transglottis, subglottis	S	SCC	G1	k	0
59	transglottis	S	SCC	G2	nk	0
60	AE fold, arytenoid	B	SCC	G2	k	0
61	post cricoid, arytenoid, vallecular, epiglottis	B	SCC	G3	k	0
62	transglottis, subglottis	S	SCC	G2	k	0
63	TVC	S	SCC	G1	k	0
64	transglottis, subglottis	S	SCC	G1	nk-m	0
65	subglottis, surrounding soft tissue	B	SCC	G1	k	0
66	transglottis	B	SCC	G2	k	0
67	transglottis, subglottis	S	SCC	G1	k	0
69	AE fold	S	SCC	G2	nk-m	0
70	TVC, FVC, postr cricoid	S	SCC	G2	k	0
71	TVC	B	SCC	G1	k	0
72	TVC	B	SCC	G2	k	0
73	supraglottis	B	SCC	G1	k	0
74	supraglottis, pyriform sinus	S	SCC	G2	k	0
75	arytenoid, pyriform, pharygeal wall	B	SCC	G2	nk	0
76	TVC	B	SCC	G1	k	0
77	VC	B	SCC	G1	k	0
78	TVC	B	SCC	G1	k	0
79	TVC	B	SCC	G2	nk-m	0
80	FVC, epiglottis	B	SCC	G3	k	0
81	supraglottis	S	SCC	G1	k	0
82	glottis	B	SCC	G1	k	0
83	transglottis, subglottis, thyroid cart	S	SCC	G1	k	0
84	transglottis	S	SCC	G1	k	0
85	pyriform, aryepiglottis, VC, epiglottis	S	SCC	G1	k	0
86	TVC	B	SCC	G1	k	0
87	epiglottis	B	SCC	G1	k	1	0
88	transglottis, subglottis	S	SCC	G2	k	0
89	larynx	B	SCC	G1	k	0
90	VC	B	SCC	G2	k	0
91	TVC, arytenoid	B	SCC	G1	k	0
92	TVC	B	SCC	G1	k	0
93	AE fold	B	SCC	G3	nk	0
94	TVC	B	SCC	G1	k	0
95	FVC, epiglottic fold	B	SCC	G2	nk-m	0
96	larynx	S	SCC	G2	k	0
97	glottis	B	SCC	G2	k	0
98	larynx	B	SCC	G2	k	0
99	larynx	S	SCC	G1	nk-m	0
100	TVC	B	SCC	G1	k	0
101	glottis, subglottis	S	SCC	G1	k	0
104	TVC	B	SCC	G1	k	0
105	larynx	S	SCC	G2	k	0
106	larynx	S	SCC	G1	k	0
107	TVC	B	SCC	G1	nk-m	0
108	larynx	S	SCC	G2	k	0
109	TVC	B	SCC	G1	k	0
110	VC	B	SCC	G2	k	0
111	TVC	B	SCC	G1	k	0
112	supraglottis	B	SCC	G1	k	0
113	FVC, TVC	B	SCC	G2	k	0
114	epiglottis, AE fold, BOT	B	SCC	G2	nk-m	0
116	arythenoid, AE fold, epiglottis	B	SCC	G2	k	0
117	larynx	S	SCC	G1	k	0
120	subglotis	B	SCC	G2	k	0
121	glottis	S	SCC	G2	nk-m	0
122	larynx	S	SCC	G1	k	0
123	transglottis, subglottis	S	SCC	G2	nk-m	0
124	epiglottis	B	SCC	G2	nk-m	0
125	TVC	B	SCC	G1	k	0
125	TVC	B	SCC	G1	k	0
127	TVC	B	SCC	G1	k	0
128	glottis	B	SCC	G1	k	0
129	supraglottis	B	SCC	G2	nk-m	0
130	supraglottis	S	SCC	G2	nk-m	0
131	AE fold	B	SCC	G3	nk	0
132	TVC	B	SCC	G2	k	0
133	transglottis, subglottis	S	SCC	G2	nk-m	0
135	larynx	B	SCC	G3	nk	0
136	supraglottis, epiglottis	S	SCC	G2	nk-m	0
137	VC	B	SCC	G2	k	0
138	TVC	B	SCC	G1	k	0
139	epiglottis	B	SCC	G3	k	0
140	AE fold	S	SCC	G2	nk-m	0
141	TVC	B	SCC	G2	k	0
142	transglottis, subglottis	S	SCC	G1	k	0
OP14	larynx pyri R	B	SCC	G3	k	0
OP27	epiglot	B	SCC	G2	k	0
OP46	larynx/pyri R	B	SCC	G2	k	0
OP82	supraglot	B	SCC	G1	k	0
OP118	larynx	B	SCC	G1	k	0
* was ISH tested because of suspicious morphology

## Sheet: OSCC_p16-ISH
ID	site	Sx/Bx	clin Dx	grade	NK/K	p16	ISH
2	tongue	S	SCC	G1	k	0	0
3	buccal mucosa	S	SCC	G1	k	0	0
4	tongue	S	SCC	G2	k	0	0
5	tongue	B	SCC	G2	k	0
6	tongue	S	SCC	G2	k	0	0
7	buccal mucosa	S	SCC	G2	nk	0	0
8	tongue	B	SCC	G2	k	0
9	tongue	S	SCC	G2	k	0	0
10	lip	S	SCC	G1	k	0
11	lip	S	SCC	G1	k	0	0
12	tongue	B	SCC	G2	nk	0
14	tongue	S	SCC	G2	nk-m	0	0
17	lip(skin nodule)	B	SCC	G1	k	0	0
18	tongue	S	SCC	G1	k	0	0
20	tongue	B	SCC	G2	k	0
21	tongue	S	SCC	G2	k	0	0
23	tongue	S	SCC	G3	nk	equiv	1
24	tongue	B	SCC	G2	nk-m	0	0
26	tongue	S	SCC	G1	k	0	0
27	retromolar trigone	B	SCC	G2	k	0
28	tongue	B	SCC	G2	k	0
29	hard palate	B	SCC	G1	k	0	0
30	tongue	S	SCC	G1	k	equiv	0
32	tongue	S	SCC	G2	k	0	0
33	tongue	S	SCC	G2	k	0	0
34	FOM	S	SCC	G3	nk	0	0
36	tongue	S	SCC	G2	nk-m	0	0
38	FOM	S	SCC	G2	k	0	0
39	buccal mucosa	B	SCC	G1	k	0	0
40	FOM	B	SCC	G2	k	0	0
41	tongue	B	SCC	G1	k	0	0
42	gum, hard palate	B	SCC	G2	k	0
43	tongue	B	SCC	G1	k	0
44	tongue	S	SCC	G1	k	0	0
45	tongue, mandible	S	SCC	G2	k	0
46	tongue, mandible	S	SCC	G1	k	0
47	tongue	B	SCC	G2	k	0
49	FOM	B	SCC	G2	k	0
50	tongue	S	SCC	G1	k	0	0
52	hard palate	S	SCC	G1	k	0	0
55	lip	S	SCC	G2	nk-m	0	0
56	tongue	B	SCC	G2	k	0	0
57	tongue	S	SCC	G1	k	0
58	tongue	B	SCC	G1	k	0
60	buccal mucosa	S	SCC	G1	k	0
61	FOM	B	SCC	G1	k	0
62	retromolar trigone	B	SCC	G2	k	0	0
65	tongue	B	SCC	G2	k	0
66	tongue	S	SCC	G1	k	0	0
67	tongue	B	SCC	G1	k	0
68	tongue	S	SCC	G2	k	0	0
69	tongue	S	SCC	G2	k	0
70	tongue	B	SCC	G1	k	0
71	hard palate	B	SCC	G2	k	0
72	tongue	S	SCC	G2	nk-m	0	0
73	tongue	B	SCC	G1	k	0
74	tongue	B	SCC	G1	k	0	0
75	tongue	B	SCC	G1	k	equiv	1
76	buccal mucosa	S	SCC	G1	k	0
77	tongue	S	SCC	G2	k	0
78	lip	S	SCC	G1	k	0	0
79	tongue	B	SCC	G2	k	0	0
81	buccal mucosa	B	SCC	G1	k	0	0
82	tongue	S	SCC	G2	k	0
83	tongue	B	SCC	G2	k	0
84	buccal mucosa	B	SCC	G1	k	0	0
85	buccal mucosa, mandible	S	SCC	G2	k	0
86	tongue	B	SCC	G1	k	0
88	tongue	B	SCC	G2	k	equiv	1
89	oral cavity	B	SCC	G1	k	0	0
90	tongue	B	SCC	G2	k	0
91	tongue	S	SCC	G1	k	0
93	tongue	S	SCC	G2	k	0	0
95	tongue	B	SCC	G1	k	0	0
96	tongue	S	SCC	G1	k	0	0
99	buccal,mandible	S	SCC	G2	k	0	0
100	tongue	B	SCC	G1	k	0
101	tongue	B	SCC	G2	k	0	0
102	tongue	B	SCC	G2	k	0	0
104	tongue	B	SCC	G2	k	0	0
105	FOM	B	SCC	G2	k	0	0
106	retromalar trigone	B	SCC	G2	k	0
108	FOM	B	SCC	G1	k	0	0
109	tongue	B	SCC	G1	k	0	0
110	FOM	S	SCC	G2	k	1	0
111	buccal	B	SCC	G1	k	0	0
112	tongue	S	SCC	G2	k	0	0
113	retromalar trigone	B	SCC	G3	nk-m	1	1
114	buccal	B	SCC	G1	k	0	0
115	tongue	B	SCC	G2	k	0
116	buccal	B	SCC	G1	k	0	0
117	FOM	B	SCC	G2	k	0	0
120	tongue	B	SCC	G1	k	equiv	0
121	mandible	S	SCC	G2	k	0	0
122	hard palate	S	SCC	G2	k	0	0
124	tongue	S	SCC	G1	k	equiv	0
125	tongue	B	SCC	G2	k	0
126	lip	S	SCC	G1	k	0	0
128	tongue	B	SCC	G1	k	0	0
129	retromalar trigone	B	SCC	G2	k	0
131	tongue	S	SCC	G1	k	0	0
132	mandible	S	SCC	G1	k	0	0
133	tongue	S	SCC	G1	k	0	0
134	tongue	S	SCC	G1	k	equiv	0
135	tongue	S	SCC	G1	k	0	0
136	tongue	S	SCC	G2	k	0	0
137	alveolar ridge	S	SCC	G1	k	0	0
138	tongue	S	SCC	G2	k	equiv	0
139	tongue	B	SCC	G2	k	0	0
140	tongue	S	SCC	G2	k	0	0
141	FOM	S	SCC	G1	k	equiv	1
142	tongue	S	SCC	G1	k	0	0
143	tongue	S	SCC	G1	k	0	0
144	tongue	S	SCC	G2	nk-m	0	0
145	tongue	S	SCC	G2	k	0	0
146	tongue	B	SCC	G2	k	1	1
147	gum	S	SCC	G1	k	0	0
148	tongue	S	SCC	G2	k	0	0
149	gum	B	SCC	G1	k	0
150	tongue	B	SCC	G1	k	0	0
152	tongue	B	SCC	G1	k	equiv	1
153	alveolar ridge	B	SCC	G1	k	0	0
154	alveolar ridge	B	SCC	G1	k	0	0
155	lip	S	SCC	G1	k	0	0
156	tongue	B	SCC	G1	k	0
157	mandible	S	SCC	G1	k	0	0
161	tongue	B	SCC	G2	k	0	0
162	alveolar ridge	B	SCC	G2	k	0
164	tongue	B	SCC	G3	nk-m	1	1
165	lower lip	S	SCC	G2	k	0	0
166	tongue	B	SCC	G2	k	0
168	tongue	B	SCC	G1	k	0	0
169	tongue	B	SCC	G2	k	0
171	tongue	B	SCC	G1	k	0	0
172	sublingual mass	B	SCC	G1	k	0
173	mandible	S	SCC	G1	k	0	0
174	alveolar ridge	B	SCC	G2	k	0
176	FOM	S	SCC	G1	k	0	0
177	tongue	B	SCC	G1	k	0
178	tongue	B	SCC	G1	k	0	0
179	tongue	B	SCC	G2	k	0
180	tongue	B	SCC	G2	k	0	0
181	tongue	S	SCC	G1	k	0	0
182	buccal	S	SCC	G2	k	0	0
183	FOM, tongue	S	SCC	G1	k	0	0
184	buccal	S	SCC	G1	k	0	0
185	tongue	B	SCC	G2	k	0
186	lip	S	SCC	G1	k	0	0
187	tongue	S	SCC	G1	k	1	0
188	tongue	S	SCC	G1	k	0	0
189	buccal	B	SCC	G1	k	0
190	lip	B	SCC	G2	k	equiv	0
191	FOM	S	SCC	G1	k	0	0
192	retromolar	B	SCC	G1	k	0
193	retromolar	B	SCC	G1	k	0
194	tongue	B	SCC	G1	k	0
195	tongue	S	SCC	G1	k	0	0
197	lip	S	SCC	G1	k	0	0
198	tongue	B	SCC	G1	k	0
199	tongue	S	SCC	G1	k	0	0
201	tongue	B	SCC	G1	k	equiv	0
202	lower lip	S	SCC	G1	k	0	0
203	tongue	B	SCC	G1	k	0
204	tongue	S	SCC	G1	k	0	0
205	buccal	S	SCC	G1	k	0	0
206	tongue	B	SCC	G1	k	0
207	tongue	B	SCC	G2	k	0
209	tongue	B	SCC	G1	k	0
210	FOM	B	SCC	G2	nk-m	0	0
211	lower gum	B	SCC	G1	k	0
213	tongue	B	SCC	G2	k	0
214	tongue	S	SCC	G2	k	equiv	0
216	tongue	B	SCC	G1	k	0
217	hyoid, FOM, tongue	S	SCC	G2	k	0	0
219	tongue	S	SCC	G1	k	0	0
220	hard palate	S	SCC	G1	k	0
221	mandible	S	SCC	G1	k	0	0
222	tongue	S	SCC	G2	k	0	0
223	buccal, lip	S	SCC	G1	k	equiv	0
224	buccal	S	SCC	G1	k	0	0
225	hard palate	B	SCC	G2	k	1	0
226	FOM	B	SCC	G2	k	0
227	tongue	S	SCC	G1	k	0	0
229	tongue	S	SCC	G1	k	0	0
230	tongue	S	SCC	G1	k	1	0
231	tongue	B	SCC	G2	k	0
234	FOM, tongue	S	SCC	G1	k	0	0
235	tongue	S	SCC	G1	k	0	0
236	tongue	B	SCC	G2	k	1	0
237	tongue	B	SCC	G2	k	0
238	FOM, tongue	B	SCC	G2	nk-m	0
239	lip	S	SCC	G1	k	0	0
240	tongue	B	SCC	G1	k	0	0
241	tongue	S	SCC	G1	k	0	0
242	lip	S	SCC	G1	k	equiv	0
244	tongue	B	SCC	G1	k	0
245	tongue	S	SCC	G2	k	0	0
246	oral	S	SCC	G1	k	0	0
247	tongue	S	SCC	G1	k	0	0
248	tongue	B	SCC	G1	k	0
250	tongue	S	SCC	G1	k	0	0
251	tongue	B	SCC	G1	k	0
253	tongue	S	SCC	G1	k	0	0
254	FOM, tongue	S	SCC	G1	k	0	0
255	tongue	S	SCC	G1	k	0	0
256	tongue	B	SCC	G1	k	0
257	FOM	B	SCC	G2	k	0
258	retro molar	B	SCC	G2	k	0
259	tongue	S	SCC	G1	k	equiv	0
261	tongue	S	SCC	G1	k	0	0
262	hard palate	B	SCC	G1	k	0
264	tongue	S	SCC	G1	k	0	0
265	alveolar ridge, lip	S	SCC	G2	k	0	0
266	tongue	S	SCC	G2	k	0	0
267	tongue	S	SCC	G2	k	0	0
268	lip	B	SCC	G3	k	0
269	FOM, tongue, gingiva	S	SCC	G1	k	0	0
270	FOM	S	SCC	G1	k	0	0
271	tongue	B	SCC	G2	k	0
272	FOM	S	SCC	G2	k	equiv	0
273	tongue	S	SCC	G1	k	0
275	FOM	B	SCC	G2	k	0
276	tongue	B	SCC	G2	k	equiv	0
277	tongue	B	SCC	G2	k	equiv	0
279	tongue	S	SCC	G1	k	equiv	1
281	retromolar trigone	B	SCC	G1	k	0
282	gum	B	SCC	G2	k	0
283	tongue	B	SCC	G2	nk-m	0
284	tongue	S	SCC	G2	k	0
286	FOM, mandible	S	SCC	G1	k	0
287	tongue	B	SCC	G1	k	0
288	tongue	B	SCC	G2	k	0
289	tongue	B	SCC	G2	k	0
290	buccal	S	SCC	G1	k	0
291	buccal	S	SCC	G1	k	equiv	0
292	tongue	S	SCC	G1	k	0
293	lip	S	SCC	G1	k	0
294	tongue	S	SCC	G1	k	0
295	buccal	B	SCC	G1	k	0
296	tongue	S	SCC	G1	k	0
297	tongue	S	SCC	G1	k	0
298	tongue	B	SCC	G1	k	0
299	tongue	B	SCC	G1	k	0
300	lip	S	SCC	G1	k	0
301	tongue	S	SCC	G1	k	0
302	tongue	S	SCC	G1	k	0
303	tongue	B	SCC	G2	k	0
304	tongue	S	SCC	G1	k	0
305	tongue	B	SCC	G1	k	0
306	mandible, gum	S	SCC	G1	k	0
307	lip	B	SCC	G2	k	0
308	FOM	S	SCC	G1	k	0
309	tongue	S	SCC	G1	k	0
310	tongue	B	SCC	G2	k	0
311	alveolar ridge	S	SCC	G2	k	0
312	tongue	S	SCC	G3	k	0
OP33	hard palate	B	SCC	G1	k	0	0
OP69	tongue	B	SCC	G2	k	equiv	0
OP106	FOM	B	SCC	G2	k	1	1
OP118	hard palate	B	SCC	G1	k	0	0
